# Supplementary material for: Classification of human cancers based on DNA copy number amplification modeling
Source: BMC Med Genomics. 2008 May 14;1:15. doi: 10.1186/1755-8794-1-15 (PMC2397431; doi:10.1186/1755-8794-1-15)
Supplement: Additional file 1 — Classification annotations for cancer types. Supplement 1_Classification data.txt is a tab-delimited text-file containing all collected cancer classification data. [file 1755-8794-1-15-S1.txt]

Neoplasm	WHO Name	No rev cases	ICD code	Book	start page	end page	System-lineage	Organ-lineage	Tissue-lineage	Cell-lineage	Differentiation-lineage	Embryonic lineage	Stage	Gender bias	Age	Ethnicity	Tobacco	Alcohol	Hormonal influence	UV	Obesity	Diet	HIV	Aids	HPV	EBV	Polyoma virus	Bacteria	Parasites	Radiation	Implant	Asbestos	Toxin exposure	Toxins	Inflammatory etiology	Inflammation condition	Inflammatory agent	Specific translocation	Mutations
Acute lymphoid leukemia	Precursor B-cell leukemia	443	9835/3	Pathology and genetics of tumours of haematopoietic and lymphoid tissues	111	117	Hematologic tissue	Blood	Lymphoid tissue	Precursor B-cell and T-cell neoplasms	Leukemia	Hematopoietic	Cancer	Equal	Pediatric											yes												several
Acute myeloid leukemia	Acute myeloid leukemia	185	9861/3	Pathology and genetics of tumours of haematopoietic and lymphoid tissues	77	80	Hematologic tissue	Blood	Haematopoietic tissue		Leukemia	Hematopoietic	Cancer	Equal	Pediatric		yes													yes			yes	chemotherapy and benzene				several
Adrenocortical carcinoma	Adrenocortical carcinoma	129	8370/3	Pathology and genetics of tumours of endocrine glands	139	142	Endocrine gland	Adrenal gland				Epithelial	Cancer	Female	Adult
Anal carcinoma	Anal squamous cell carcinoma	53	8070/3	Pathology and genetics of tumours of digestive tract	147	151	Gastrointestinal tract	Anal canal			Squamous cell carcinoma	Epithelial	Cancer	Female	Adult	Black	yes		yes				yes	yes	yes
Anaplastic astrocytoma	Anaplastic astrocytoma	118	9401/3	Pathology and genetics of tumours of the nervous system	27	28	Nervous system	Brain	Neuroepithelial tissue	Glioma	Astrocytic tumor	Neuroepithelial	Cancer	Male	Adult
Astroblastoma	Astroblastoma	127	9430/3	Pathology and genetics of tumours of the nervous system	88	89	Nervous system	Brain	Neuroepithelial tissue	Glioma		Neuroepithelial	Cancer	Equal	Young adult
Astrocytoma	Astrocytoma	142	9400/3	Pathology and genetics of tumours of the nervous system	22	26	Nervous system	Brain	Neuroepithelial tissue	Glioma	Astrocytic tumor	Neuroepithelial	Cancer	Equal	Young adult															yes
Barrett�s adenocarcinoma	Esophageal adenocarcinoma	158	8140/3	Pathology and genetics of tumours of digestive tract	20	26	Gastrointestinal tract	Esophagus			Adenocarcinoma	Epithelial	Cancer	Male	Adult	Caucasian	yes				yes	yes													yes	Esophagitis	Reflux disease / stomach acid
Barrett�s mucosa	Barrett�s mucosa	71		Pathology and genetics of tumours of digestive tract			Gastrointestinal tract	Esophagus				Epithelial	Metaplasia	Male	Adult			yes															yes	Nitrosoamines	yes	Esophagitis	Reflux disease / stomach acid
Biliary tract cancer	Biliary tract cancer	110	8140/3	Pathology and genetics of tumours of digestive tract	206	214	Gastrointestinal tract	Biliar			Adenocarcinoma	Epithelial	Cancer	Female	Adult	Native and hispanic Americans												yes							yes	Cholangitis, colitis	Bacteria, gallstones
Breast cancer	Breast cancer	1886	8500/3	Pathology and genetics of tumours of the breast and Female Genital organs	9	59	Female genital tract	Breast			Adenocarcinoma	Epithelial	Cancer	Female	Adult			yes	yes		yes	yes	yes
Brenner tumor	Brenner tumor	1	9000/3	Pathology and genetics of tumours of the breast and Female Genital organs	142	143	Female genital tract	Ovary			Adenocarcinoma / Transitional cell carcinoma	Epithelial	Cancer	Female	Adult
Burkitt's lymphoma	Burkitt's lymphoma	16	9687/3	Pathology and genetics of tumours of haematopoietic and lymphoid tissues	181	184	Hematologic tissue	Lymph node	Lymphoid tissue	Mature B-cell neoplasms	Lymphoma	Hematopoietic	Cancer	Male	Pediatric								yes			yes
Cervical carcinoma	Cervical carcinoma	215	8070/3	Pathology and genetics of tumours of the breast and Female Genital organs	259	266	Female genital tract	Cervix			Squamous cell carcinoma	Epithelial	Cancer	Female	Adult		yes				yes		yes	yes	yes
Chondrosarcoma	Chondrosarcoma	45	9220/3	Pathology and genetics of tumours of soft tissue and bone	247	251	Bone & Soft tissue	Bone		Cartilage	Sarcoma	Mesenchymal	Cancer	Equal	Adult
Chordoma	Chordoma	13	9370/3	Pathology and genetics of tumours of soft tissue and bone	316		Bone & Soft tissue	Bone		Notochord		Mesenchymal	Cancer	Male	Adult
Choriocarcinoma	Choriocarcinoma	19	9100/3	Pathology and genetics of tumours of the breast and Female Genital organs	210		Female genital tract	Fallopian tube		Germ cell tumor		Epithelial	Cancer	Female	Young adult
Choroid plexus tumor	Choroid plexus tumor	49	9390/3	Pathology and genetics of tumours of the nervous system	84	86	Nervous system	Brain	Neuroepithelial tissue		Papilloma	Neuroepithelial	Benign tumor	Equal	Pediatric
Chronic lymphocytic leukemia	Chronic lymphocytic leukemia	333	9823/3	Pathology and genetics of tumours of haematopoietic and lymphoid tissues	127	130	Hematologic tissue	Blood	Lymphoid tissue	Mature B-cell neoplasms	Leukemia	Hematopoietic	Cancer	Male	Adult
Chronic myeloid leukemia	Chronic myeloid leukemia	30	9875/3	Pathology and genetics of tumours of haematopoietic and lymphoid tissues	22	26	Hematologic tissue	Blood	Haematopoietic tissue		Leukemia	Hematopoietic	Cancer	Male	Adult															yes								t(9;22)
Colon adenoma	Colon adenoma	105	8140/0	Pathology and genetics of tumours of digestive tract			Gastrointestinal tract	Colon			Adenoma	Epithelial	Benign tumor	Male	Adult
Colorectal adenocarcinoma	Colorectal adenocarcinoma	452	8140/3	Pathology and genetics of tumours of digestive tract	105	119	Gastrointestinal tract	Colon			Adenocarcinoma	Epithelial	Cancer	Male	Adult		yes	yes	yes		yes	yes								yes					yes	Colitis	???
Dermatofibrosarcoma	Dermatofibrosarcoma	64	8832/3	Pathology and genetics of skin tumours	259	261	Bone & Soft tissue		Soft tissue		Sarcoma	Mesenchymal	Cancer	Male	Young adult																							t(17;22)(q22;q13)	PDGFRA
Diffuse large B cell lymphoma	Diffuse large B cell lymphoma	621	9680/3	Pathology and genetics of tumours of haematopoietic and lymphoid tissues	171	174	Hematologic tissue	Lymph node	Lymphoid tissue	Mature B-cell neoplasms	Lymphoma	Hematopoietic	Cancer	Male	Adult									yes		yes
Endometrial carcinoma	Endometrial carcinoma	243		Pathology and genetics of tumours of the breast and Female Genital organs	217	232	Female genital tract	Uterus			Adenocarcinoma	Epithelial	Cancer	Female	Adult				yes		yes
Ependymoma	Ependymoma	318	9391/3	Pathology and genetics of tumours of the nervous system	72	76	Nervous system	Brain	Neuroepithelial tissue	Glioma		Neuroepithelial	Cancer	Equal	Pediatric
Esophageal carcinoma	Esophageal carcinoma	355	8070/3	Pathology and genetics of tumours of digestive tract	11	20	Gastrointestinal tract	Esophagus			Squamous cell carcinoma	Epithelial	Cancer	Male	Adult		yes	yes			yes	yes			yes										yes	Esophagitis	Reflux disease / stomach acid
Ewing's sarcoma	Ewing's sarcoma	227	9260/3	Pathology and genetics of tumours of soft tissue and bone	298	300	Bone & Soft tissue	Bone		Uncertain differentiation	Sarcoma	Mesenchymal	Cancer	Male	Pediatric	Caucasian																						t(11;22)(q24;q12)
Eye melanoma	Eye melanoma	390		Not available			Nervous system	Eye	Retina	Melanocytic Tumours	Melanoma	Mesenchymal	Cancer	Equal	Adult					yes
Fallopian tube carcinoma	Fallopian tube carcinoma	44		Pathology and genetics of tumours of the breast and Female Genital organs	201	208	Female genital tract	Fallopian tube			Adenocarcinoma	Epithelial	Cancer	Female	Adult				yes		yes	yes
Fibrosarcoma	Fibrosarcoma	34	8810/3	Pathology and genetics of tumours of soft tissue and bone	100	101	Bone & Soft tissue		Soft tissue	Fibroblastic / Myofibroblastic	Sarcoma	Mesenchymal	Cancer	Equal	Adult															yes	yes
Follicular lymphoma	Follicular lymphoma	309	9690/3	Pathology and genetics of tumours of haematopoietic and lymphoid tissues	162	167	Hematologic tissue	Lymph node	Lymphoid tissue	Mature B-cell neoplasms	Lymphoma	Hematopoietic	Cancer	Female	Adult
Gastric adenocarcinoma	Gastric adenocarcinoma	746	8140/3	Pathology and genetics of tumours of digestive tract	39	52	Gastrointestinal tract	Stomach			Adenocarcinoma	Epithelial	Cancer	Male	Adult							yes						yes							yes	Gastritis	Helicobacter pylori
Gastric adenoma	Gastric adenoma	31	8140/0	Pathology and genetics of tumours of digestive tract			Gastrointestinal tract	Stomach			Adenoma	Epithelial	Benign tumor	Male	Adult													yes
Gastroenteropancreatic tumor	Gastroenteropancreatic tumor	28										Epithelial
Gastroesophageal junction adenocarcinoma	Gastroesophageal junction adenocarcinoma	33	8140/3	Pathology and genetics of tumours of digestive tract	32	36	Gastrointestinal tract	Gastroesophageal			Adenocarcinoma	Epithelial	Cancer	Male	Adult	Caucasian																			yes	Esophagitis	Reflux disease / stomach acid
Gastrointestinal stromal tumors	Gastrointestinal stromal tumors	182	8936/1	Pathology and genetics of tumours of digestive tract	62	65	Gastrointestinal tract	Stomach				Mesenchymal	Border line	Equal	Adult	Black																							KIT
Germinoma	Germinoma	8	9064/3	Pathology and genetics of tumours of the nervous system	210		Nervous system	Brain		Germ cell tumor		Epithelial	Cancer	Female	Pediatric				yes
Glioblastoma multiforme	Glioblastoma multiforme	609	9440/3	Pathology and genetics of tumours of the nervous system	29	39	Nervous system	Brain	Neuroepithelial tissue	Glioma	Astrocytic tumor	Neuroepithelial	Cancer	Male	Adult
Glioma, chordoid	Glioma, chordoid	37	9444/1	Pathology and genetics of tumours of the nervous system	90	91	Nervous system	Brain	Neuroepithelial tissue	Glioma		Neuroepithelial	Cancer	Female	Adult
Head and neck squamous cell carcinoma	Head and neck squamous cell carcinoma	698	8070/3	Pathology and genetics of head and neck tumours	113	115	Head and neck	Pharynx			Squamous cell carcinoma	Epithelial	Cancer	Male	Adult		yes	yes				yes			yes					yes			yes	Polycyclic aromatic HCs, metal dust, cement dust, varnish, lacquer	yes	Esophagitis	Reflux disease / stomach acid
Hepatoblastoma	Hepatoblastoma	117	8970/3	Pathology and genetics of tumours of digestive tract	184	189	Gastrointestinal tract	Liver				Epithelial	Benign tumor	Male	Pediatric								yes		yes
Hepatocellular carcinoma	Hepatocellular carcinoma	1036	8170/3	Pathology and genetics of tumours of digestive tract	159	172	Gastrointestinal tract	Liver				Epithelial	Cancer	Male	Adult			yes				yes	yes		yes								yes	Aflatoxin	yes	Hapatitis, Liver chirrosis	HBV, alcohol
Hodgkin's lymphoma	Classical Hodgkin lymphoma	80	9650/3	Pathology and genetics of tumours of haematopoietic and lymphoid tissues	244	249	Hematologic tissue	Lymph node	Lymphoid tissue		Lymphoma	Hematopoietic	Cancer	Equal	Young adult								yes	yes		yes
Intrahepatic cholangiocarcinoma	Intrahepatic cholangiocarcinoma	24	8160/3	Pathology and genetics of tumours of digestive tract	173	180	Gastrointestinal tract	Biliar			Adenocarcinoma	Epithelial	Cancer	Equal	Adult										yes	yes			yes	yes					yes	Cholangitis	O. viverrini, O. sinensis
Leiomyosarcoma	Leiomyosarcoma	165	8890/3	Pathology and genetics of tumours of soft tissue and bone	131	134	Bone & Soft tissue	Muscle	Soft tissue	Smooth muscle	Sarcoma	Mesenchymal	Cancer	Female	Adult				yes				yes
Liposarcoma	Liposarcoma	112	8850/3	Pathology and genetics of tumours of soft tissue and bone	35	46	Bone & Soft tissue		Soft tissue	Adipocytice	Sarcoma	Mesenchymal	Cancer	Equal	Adult
Malignant fibrous histiocytoma of bone	Malignant fibrous histiocytoma of bone	246	8830/3	Pathology and genetics of tumours of soft tissue and bone	294		Bone & Soft tissue	Bone		Fibrohistiocytic		Mesenchymal	Cancer	Male	All															yes
Malignant mesenchymoma	Malignant mesenchymoma	9	8990/3	Pathology and genetics of tumours of soft tissue and bone	215		Bone & Soft tissue		Soft tissue	Uncertain differentiation	Sarcoma	Mesenchymal	Cancer
Malignant peripheral nerve tumor	Malignant peripheral nerve tumor	113	9540/3	Pathology and genetics of tumours of the nervous system	172	174	Nervous system	Brain	Peripheral nerves			Neuroepithelial	Cancer	Female	Adult												yes
Mantle cell lymphoma	Mantle cell lymphoma	169	9673/3	Pathology and genetics of tumours of haematopoietic and lymphoid tissues	168	170	Hematologic tissue	Lymph node	Lymphoid tissue	Mature B-cell neoplasms	Leukemia	Hematopoietic	Cancer	Male	Adult
Marginal B cell lymphoma	Marginal B cell lymphoma	54	9699/3	Pathology and genetics of tumours of haematopoietic and lymphoid tissues	157	160	Hematologic tissue	Lymph node	Lymphoid tissue	Mature B-cell neoplasms	Lymphoma	Hematopoietic	Cancer	Equal	Adult													yes							yes	Gastritis	Helicobacter pylori
Mediastinal large B cell lymphoma	Mediastinal large B cell lymphoma	26	9679/3	Pathology and genetics of tumours of haematopoietic and lymphoid tissues	175	176	Hematologic tissue	Lymph node	Lymphoid tissue	Mature B-cell neoplasms	Lymphoma	Hematopoietic	Cancer	Female	Adult
Medulloblastoma	Medulloblastoma	255	9470/3	Pathology and genetics of tumours of the nervous system	129	137	Nervous system	Brain	Neuroepithelial tissue	Embryonal tumours		Neuroepithelial	Cancer	Male	Pediatric
Meningioma	Meningioma	329	9530/0	Pathology and genetics of tumours of the nervous system	176	184	Nervous system	Brain	Meninges			Mesenchymal	Benign tumor	Female	Adult												yes			yes
Merkel cell carcinoma	Merkel cell carcinoma	74	8247/3	Pathology and genetics of skin tumours	272	273	Skin					Epithelial	Cancer	Male	Adult					yes			yes
Mesothelioma	Mesothelioma	197	9050/3	Pathology and genetics of the lung, pleura, thymus and heart	128	136	Respiratory tract	Lung	Pleura		Mesothelial	Epithelial	Cancer	Male	Adult												yes					yes			yes	Asbestosis	Asbestos
Miscellaneous sarcomas	Miscellaneous sarcomas	35					Bone & Soft tissue				Sarcoma	Mesenchymal	Cancer
Mixed teratoma-germinoma	Mixedteratoma-germinoma	4	9085/3	Pathology and genetics of tumours of the nervous system	208	214	Nervous system	Brain		Germ cell tumor		Epithelial	Cancer	Male	Pediatric				yes
Myeloma and plasmocytoma	Myeloma and plasmocytoma	62	9732/3	Pathology and genetics of tumours of haematopoietic and lymphoid tissues	148	150	Hematologic tissue	Blood	Lymphoid tissue	Mature B-cell neoplasms		Hematopoietic	Cancer	Equal	Adult								yes		yes	yes	yes			yes		yes	yes	pesticides, petroleum products, asbestos, rubber, plastic and wood	yes	osteomyelitis	rheumatoid arthritis
Nasopharyngeal carcinoma	Nasopharyngeal carcinoma	213	8072/3, 8071/3, 8083/3	Pathology and genetics of head and neck tumours	85	97	Head and neck	Pharynx			Squamous cell carcinoma	Epithelial	Cancer	Male	Adult		yes	yes				yes				yes				yes			yes	smoke, chemical fumes and dust, formaldehyde
Neuroblastoma	Neuroblastoma	580	9522/3	Pathology and genetics of tumours of the nervous system	150	152	Nervous system	Brain	Neuroepithelial tissue	Embryonal tumours		Neuroepithelial	Cancer	Equal	Adult
Neuroendocrine lung carcinoma	Neuroendocrine lung carcinoma	115		Pathology and genetics of the lung, pleura, thymus and heart	19		Respiratory tract	Lung				Epithelial	Cancer	Male	Adult		yes															yes
Non-small cell lung cancer	Non-small cell lung cancer	450		Pathology and genetics of the lung, pleura, thymus and heart	10	67	Respiratory tract	Lung				Epithelial	Cancer	Male	Adult		yes					yes	yes									yes			yes	Bronchitis	Tobacco, Asbestos
Oligo-astrocytic tumor	Oligo-astrocytic tumor	39	9382/3	Pathology and genetics of tumours of the nervous system	65	67	Nervous system	Brain	Neuroepithelial tissue	Glioma		Neuroepithelial	Cancer	Male	Adult
Oligodendroglioma	Oligodendroglioma	130	9450/3	Pathology and genetics of tumours of the nervous system	56	61	Nervous system	Brain	Neuroepithelial tissue	Glioma		Neuroepithelial	Cancer	Male	Adult
Oral squamous cell carcinoma	Oral squamous cell carcinoma	238	8070/3	Pathology and genetics of head and neck tumours	168	175	Head and neck	Oral cavity			Squamous cell carcinoma	Epithelial	Cancer	Male	Adult		yes	yes				yes			yes
Osteosarcoma	Osteosarcoma	144	9180/3	Pathology and genetics of tumours of soft tissue and bone	264	270	Bone & Soft tissue	Bone		Osteogenic	Sarcoma	Mesenchymal	Cancer	Male	Pediatric															yes
Ovarian cancer	Ovarian cancer	668		Pathology and genetics of tumours of the breast and Female Genital organs	113	145	Female genital tract	Ovary				Epithelial	Cancer	Female	Adult				yes		yes	yes																t(6;14)(q21;q24)
Ovarian germ cell tumor	Ovarian germ cell tumor	44		Pathology and genetics of tumours of the breast and Female Genital organs	163	175	Female genital tract	Ovary		Germ cell tumor		Epithelial	Cancer	Female	Young adult
Pancreatic adenocarcinoma	Pancreatic adenocarcinoma	446	8500/3	Pathology and genetics of tumours of digestive tract	219	230	Gastrointestinal tract	Pancreas			Adenocarcinoma	Epithelial	Cancer	Male	Adult		yes					yes					yes			yes			yes	solvents	yes	Pancreatitis	Familial
Penile squamous cell carcinoma	Penile squamous cell carcinoma	26	8070/3	Pathology and Genetics of Tumours of the Urinary System and Male Genital Organs			Urinary tract	Penis			Squamous cell carcinoma	Epithelial	Cancer	Male	Adult		yes			yes					yes			yes							yes	lichen sclerosus	Bacteria
Pheochromocytoma	Pheochromocytoma	122	8700/0	Pathology and genetics of tumours of endocrine glands	151	155	Endocrine gland	Adrenal gland		Chromaffin cell		Epithelial	Benign tumor	Equal	Adult
Pituitary tumor	Pituitary tumor	222	8272/0	Pathology and genetics of tumours of endocrine glands	10	13	Endocrine gland	Pituitary glan			Adenoma	Epithelial	Benign tumor	Equal	Adult
Prostate adenocarcinoma	Prostate adenocarcinoma	844	8140/3	Pathology and Genetics of Tumours of the Urinary System and Male Genital Organs	162	192	Urinary tract	Prostate			Adenocarcinoma	Epithelial	Cancer	Male	Adult	black			yes			yes	yes
Pulmonary sarcoma	Pulmonary sarcoma	52	8800/3	Pathology and genetics of the lung, pleura, thymus and heart	109	110	Bone & Soft tissue		Soft tissue		Sarcoma	Mesenchymal	Cancer	Equal	Adult
Renal cell carcinoma	Renal cell carcinoma	377		Pathology and Genetics of Tumours of the Urinary System and Male Genital Organs	12	43	Urinary tract	Kidney			Adenocarcinoma	Epithelial	Cancer	Male	Adult		yes				yes	yes										yes	yes	arsenic
Retinoblastoma	Retinoblastoma	121		Not available			Nervous system	Eye	Retina			Neuroepithelial	Cancer	Equal	Pediatric																								RB1
Rhabdomyosarcoma	Rhabdomyosarcoma	147	8910/3	Pathology and genetics of tumours of soft tissue and bone	146	154	Bone & Soft tissue	Muscle	Soft tissue	Skeletal muscle	Sarcoma	Mesenchymal	Cancer	Equal	Pediatric	Caucasian																						t(2;13)(q35;q14)
Adenoid cystic carcinoma	Adenoid cystic carcinoma	156	8200/3	Pathology and genetics of head and neck tumours	221	222	Head and neck	Salivary gland			Adenocarcinoma	Epithelial	Cancer	Female	Adult				yes							yes				yes		yes
Skin melanoma	Malignant melanoma	91	8720/3	Pathology and genetics of skin tumours	52	65	Skin			Melanocytic Tumours	Melanoma	Mesenchymal	Cancer	Equal	Young adult					yes			yes												yes	Sunburn	Solar UV
Skin squamous carcinoma	Skin squamous cell carcinoma	23	8070/3	Pathology and genetics of skin tumours	20	25	Skin			Keratinocytic Tumours	Squamous cell carcinoma	Epithelial	Cancer	Equal	Adult					yes			yes		yes										yes	Sunburn, inflammatory lesions	UV
Small cell lung cancer	Small cell lung cancer	114	8041/3	Pathology and genetics of the lung, pleura, thymus and heart	31	34	Respiratory tract	Lung				Epithelial	Cancer	Male	Adult		yes					yes	yes									yes			yes	Bronchitis	Tobacco, Asbestos
Spitz nevi	Spitz nevi	69		Not available			Nervous system	Eye	Retina	Melanocytic Tumours		Mesenchymal	Benign tumor
Supratendorial tumor	Supratendorial tumor	16	9473/3	Pathology and genetics of tumours of the nervous system	141	144	Nervous system	Brain	Neuroepithelial tissue	Embryonal tumours				Male	Pediatric
Synvial sarcoma	Synvial sarcoma	67	9040/3	Pathology and genetics of tumours of soft tissue and bone	200	204	Bone & Soft tissue		Soft tissue	Uncertain differentiation	Sarcoma	Mesenchymal	Cancer	Male	Young adult															yes	yes							t(X;18)(p11;q11)
T cell non-Hodgkin's lymphoma	Adult T-cell leukemia/lymphoma	303	9827/3	Pathology and genetics of tumours of haematopoietic and lymphoid tissues	200	203	Hematologic tissue	Lymph node	Lymphoid tissue	Mature T-cell and NK-cell neoplasms	Lymphoma	Hematopoietic	Cancer	Male	Adult	Asia											yes											t(7q34) and t(7p15)
T cell promyelocytic leukemia	T cell promyelocytic leukemia	23	9834/3	Pathology and genetics of tumours of haematopoietic and lymphoid tissues	195	196	Hematologic tissue	Blood	Lymphoid tissue	Mature T-cell and NK-cell neoplasms	Leukemia	Hematopoietic	Cancer	Equal	Adult
Teratoma	Teratoma	3	9080/1	Pathology and genetics of tumours of the nervous system	211	212	Nervous system	Brain		Germ cell tumor		Epithelial	Border line	Male	Pediatric				yes
Testicular germ cell tumor	Testicular germ cell tumor	211		Pathology and Genetics of Tumours of the Urinary System and Male Genital Organs	221	249	Male genital tract	Testis		Germ cell tumor		Epithelial	Cancer	Male	Young adult						yes		yes	yes
Thyroid carcinoma	Thyroid carcinoma	196	8260/3, 8330/3	Pathology and genetics of tumours of endocrine glands	49	72	Endocrine gland	Thyroid gland			Adenocarcinoma	Epithelial	Cancer	Female	Young adult				yes											yes								t(7;10)(q35;q21)
Urothelial carcinoma	Urothelial carcinoma	846	8120/3	Pathology and Genetics of Tumours of the Urinary System and Male Genital Organs	93	109	Urinary tract	Bladder			Transitional cell carcinoma	Epithelial	Cancer	Male	Adult		yes					yes						yes					yes	arsenic	yes	Pyelonephritis, bilharziosis	Bacteria
Uterine leiomyosarcoma	Uterine leiomyosarcoma	21	8890/3	Pathology and genetics of tumours of the breast and Female Genital organs	237	238	Bone & Soft tissue	Muscle	Soft tissue	Smooth muscle	Sarcoma	Mesenchymal	Cancer	Female	Adult
Wilms' tumor	Nephroblastoma	133	8960/3	Pathology and Genetics of Tumours of the Urinary System and Male Genital Organs	48	52	Urinary tract	Kidney				Epithelial	Cancer	Equal	Pediatric																								WT
Yolk sac tumor	Yolk sac tumor	2	9071/3	Pathology and genetics of tumours of the nervous system	21	211	Nervous system	Brain		Germ cell tumor		Epithelial	Cancer	Male	Pediatric				yes
